# Supplementary material for: How Does Extended Maceration Affect Tannin and Color of Red Wines from Cold-Hardy Grape Cultivars?
Source: Foods. 2025 Mar 28;14(7):1187. doi: 10.3390/foods14071187 (PMC11988643; doi:10.3390/foods14071187)
Supplement: Supplementary file 1 [file foods-14-01187-s001.zip]

Archive with 1 entries (1 files):
- foods-3529479-supplementary.pdf
